# Supplementary material for: Biodiversity and Ecosystem Function under Simulated Gradient Warming and Grazing
Source: Plants (Basel). 2022 May 27;11(11):1428. doi: 10.3390/plants11111428 (PMC9182780; doi:10.3390/plants11111428)
Supplement: Supplementary file 1 [file plants-11-01428-s001.zip]

Archive with 2 entries (2 files):
- Highlights.pdf
- Supplementary Materials.pdf
